# Supplementary material for: Lifestyle Factors Associated with Undernutrition in Older People after the Great East Japan Earthquake: A Prospective Study in the Fukushima Health Management Survey
Source: Int J Environ Res Public Health. 2022 Mar 14;19(6):3399. doi: 10.3390/ijerph19063399 (PMC8951088; doi:10.3390/ijerph19063399)
Supplement: Supplementary file 1 [file ijerph-19-03399-s001.zip]

Archive with 1 entries (1 files):
- ijerph-1553759-supplementary.pdf
